# Supplementary material for: Safety and Efficacy of COVID-19 Vaccines: A Systematic Review and Meta-Analysis of Different Vaccines at Phase 3
Source: Vaccines (Basel). 2021 Sep 4;9(9):989. doi: 10.3390/vaccines9090989 (PMC8473448; doi:10.3390/vaccines9090989)
Supplement: Supplementary file 1 [file vaccines-09-00989-s001.zip]

Archive with 1 entries (1 files):
- vaccines-1332506-supplementary.pdf
